# Supplementary material for: The economic burden of lung cancer in low- and lower-middle-income countries: a systematic review
Source: Arch Public Health. 2025 Oct 13;83:243. doi: 10.1186/s13690-025-01738-6 (PMC12516874; doi:10.1186/s13690-025-01738-6)
Supplement: Supplementary file 2 — Supplementary Material 2 [file 13690_2025_1738_MOESM2_ESM.xlsx]

## Sheet: Blatt 1 - Data extraction - Eco
Data extraction - Economic burden of lung cancer in low and low-middle income countries
Date of extraction and Study ID	Full reference	Title	Publication type	Publication date	Country of study	LIC /LMIC	Population	General Smoking-attributable expenditures as a percentage of GDP	Setting of study	Type of study	Sample size	Study participants: sex	Study participants: age	Cost year and currency	Others	Stage of cancer	Total Direct costs	Direct costs (hospitalized)	Direct costs: outpatient	Direct costs: extra information	Direct costs: diagnosis	Direct costs: treatment with chemotherapy	Direct costs: treatment with surgery	Direct costs: treatment with radiotherapy	Direct costs: screening/imaging	Direct costs: transportation/caregivers expenditure	Total Indirect costs	Indirect costs: presenteeism/ loss of productivity	Indirect costs: income loss	Time period of data collection
2022-05-22	Faruque, Golam Mohiuddin, Maruf Ahmed, Iftekharul Huq, Rehana Parven, Syed Naimul Wadood, Sohel Reza Chowdhury, AKM Ghulam Hussain, Gregg Haifley, Jeffrey M. Drope, Nigar Nargis (2020), "The Economic Cost of Tobacco Use in Bangladesh: A Health Cost Approach", Bangladesh Cancer Society (Dhaka, Bangladesh) (March 1, 2020).	The Economic Cost of Tobacco Use in Bangladesh: A Health Cost Approach	Report	March 2020	Bangladesh	LMIC			Survey World Health Organization, Country Office for Bangladesh, 2009 Ministry of Health and Family Welfare, Government of Bangladesh, 2017	Household survey	157669	/	30 - 70+	Bangladeshi taka (BDT) Year 2018	/	/	Total expenditure = 7.1 billion BDT	Total expenditure for inpatients = 4.7 billion BDT Ø expenditure per day per patient = 16.596,0 BDT	Total expenditure for outpatients = 2.4 billion BDT Ø expenditure per visit = 23.890,0 BDT	/	/	/	/	/	/	/	4.11 billion BDT	Annual loss per patient = 106,501.0 BDT Ø daily loss per patient = 459.06 BDT	Total = 0.17 billion BDT (for employed and non employed patients)	01/2018 - 04/2018
13.05.2022 PMID: 32971051	A Pichon-Riviere A, et al. The health and economic burden of smoking in 12 Latin American countries and the potential effect of increasing tobacco taxes: an economic modelling study. Lancet Glob Health. 2020 Oct;8(10):e1282-e1294. doi: 10.1016/S2214-109X(20)30311-9. Erratum in: Lancet Glob Health. 2020 Sep 24;	The health and economic burden of smoking in 12 Latin American countries and the potential effect of increasing tobacco taxes: an economic modeling study	Journal Article	2020-09-24	Argentina, Bolivia, Brazil, Chile, Colombia, Costa Rica, Ecuador, Honduras, Mexico, Paraguay, Peru, Uruguay	LMIC	Bolivia 10,724,705 (2015) Honduras 8,075,060 (2015)	0.8 % Bolivia 0.3 % Honduras	Review of scientific literature databases	Markov probabilistic microsimulation model	405 Bolivia 366 Honduras	/	/	1US$ = 6.91 Boliviano (2015) 1 US$ = 21.95 Honduran Lempira (2015)	/	/		First year US$ 8,927 (Bolivia) Second year US$ 11,542(Bolivia) First year US$ 6,197 (Honduras) Second year US$ 7,141(Honduras)	/	/	/	/	/	/	/	/	/	/	/	2015
05.08.2025 PMID: 39618259	Wahab KA, Hassan A, Morsi A, Amritlal S, Meiwald A, Hughes R, Fox A, Bencina G, Pöllinger B. The indirect costs of five cancers in Egypt: years of life lost and productivity costs. J Med Econ. 2025 Dec;28(1):36-43. doi: 10.1080/13696998.2024.2435750. Epub 2024 Dec 20. PMID: 39618259.	The indirect costs of five cancers in Egypt: years of life lost and productivity costs	Journal Article	Dec. 2020	Egypt	LMIC	118 400 00 (2015)			Cost-of-Illness Study, Human capital approach (HCA), which is partial to the COI approach, where the forgone productivity of premature mortality and morbidity are monetised based on the projected economic output per capita	5,677 †	4,013 ♂ † 1,644 ♀†	0–14 -> 22; 15–39-> 444; 40–44-> 162; 45–49-> 162; 50–54-> 630; 55–59-> 630; 60–64-> 907; 65–69-> 907; 70+-> 1812	2019 US $		/	/	/	/	/	/	/	/	/	/	/		Years of productive lift lost (YPLL)=18,918 male & YPLL=7,846 female Present value of future lost productivity(PVFLP)=34,043,532 male & PVFLP= 14,119,067 female PVFLP ($/death)=8,483 male and same for female		2019
18.05.2022 PMID 29353153	Pearce A, Sharp L, Hanly P, et al. Productivity losses due to premature mortality from cancer in Brazil, Russia, India, China, and South Africa (BRICS): A population-based comparison. Cancer Epidemiol. 2018;53:27-34. doi:10.1016/j.canep.2017.12.013	Productivity losses due to premature mortality from cancer in Brazil, Russia, India, China, and South Africa (BRICS): A population-based comparison	Journal Article	January 2018	Brazil, Russia, India, China, South Africa	LMIC	1,258,000,000 (2012)	0.36 % Cancer related producitivy losses as % of GDP	GLOBOCAN data and OECD (Organisation for economic Co-operation and Development)	Population-based	25899 †	18912 ♂†; 6987 ♀†	/	2012 US$		/	/	/	/	/	/	/	/	/	/	/	Total US$ 0.621 billion; Males US$ 0.548 billion; Females US$ 0.0731 billion	/	/	2012
05.08.2025 PMID: 38830736	Rashdan O. Estimating the indirect economic burden of cancer in Jordan: a retrospective observational study. BMJ Open. 2024 Jun 3;14(6):e082025. doi: 10.1136/bmjopen-2023-082025. PMID: 38830736; PMCID: PMC11149137.	Estimating the indirect economic burden of cancer in Jordan: a retrospective observational study	Journal Article	3 Juni 2024	Jordan	LMIC	11 550 000 (2024)	/	/	retrospective observational study with a time series analysis; Human capital approach (HCA), which is partial to the COI approach, where the forgone productivity of premature mortality and morbidity are monetised based on the projected economic output per capita	Disability Adjusted Life Years (DALYs) records from the IHME Global Burden Disease Estimates 2019 for Jordan	/	/	2019 US $	/	/	/	/	/	/	/	/	/	/	/	/	With Human Capital Approach: 1,82 billion USD; with Value of a Statistical Life Year (VSLY) approach: 3,13 billion USD			1990-2019
05.08.2025 PMID: 39139515	Mwai D, Gathecha G, Njuguna D, Ongango J, Mwenda V, Kiptui D, Kendagor A, Cheburet S, Mohamed S, Jaguga F, Mugi B, Okinda K, Odeny L, Olwanda E, Boachie MK. The Economic Costs of Tobacco Related Illnesses in Kenya. Tob Use Insights. 2024 Aug 12;17:1179173X241272385. doi: 10.1177/1179173X241272385. PMID: 39139515; PMCID: PMC11320408.	The Economic Costs of Tobacco Related Illnesses in Kenya	Journal Article	12 August 2024	Kenya	LMIC	56 460 000 (2024)	between 0,52 %- 0,72 %	4 national public hospitals		2032; Lung cancer patients =202	107 ♂, 95 ♀		2022 US $ for direct cost, The Value of a Statistical Life-Year for Kenya which is Ksh. 358,56726 was applied to monetize the DALYs. The estimates were expressed in 2022, the base year of the cost analysis.			23,365,43 US $ per patient										Annual monetized burden (DALYs) in USD 1,526,189 range (1,189,560-1,862,818)			2021-2022
11.05.2022 PMID: 22799364	Tachfouti N, Belkacemi Y, Raherison C, Bekkali R, Benider A, Nejjari C. First data on direct costs of lung cancer management in Morocco. Asian Pac J Cancer Prev. 2012;13(4):1547‐1551. doi:10.7314/apjcp.2012.13.4.1547	First data on direct costs of lung cancer management in Morocco	Journal Article	1 January .2012	Morocco	LMIC	32,978,000 (2012)	/	Grand-Casablanca-region Cancer register; including recovered data from University teaching Hospital Casablanca, private clinics and private laboratories of Pathology	Population-based	3,510 patients	1,503 ♂ 1,833 ♀	/	2004 Moroccan dirham/ US$ 10 MAD =1,3 US$	/	Stage I - 49 Stage IIA - 24 Stage IIB - 67 Stage IIIA - 362 Stage IIIB - 1,176 Stage IV - 1,832	Total costs for all stages US$ 12,004,200 Ø per patient at any stage US$ 3,420	Total costs for stage I, II and IIIa US$ 1,716,840; Per unit US$ 4,600 Total costs for stage IIIb and IV US$ 10,287,360; Per unit US$ 3,420	/	Total treatment cost for stage I, II and IIIa for the first year 35,640 MAD / US$ 4,600 Total treatment cost for stage IIIb and IV = 26,250 MAD / US$ 3,420	For all stages = 1,250 MAD	Only carried out in Stage IIIb and IV = 1,000 MAD	Only carried out in Stage I, II and IIIa = 8,320 MAD	For all stages = 24,000 MAD	/	/	/	/	/	2004
05.08.2025 PMID: 37353003	El Harch I, Guendaoui S, Charkaoui M, Benmaamar S, Omari M, El Youbi M, Belakhhel L, Abouselham L, Hachri H, El Menchay I, El Fakir S, Berraho M, Benchekroun N, Tachfouti N. Economic burden of lung cancer in Morocco: A cost of illness study. J Cancer Policy. 2023 Sep;37:100428. doi: 10.1016/j.jcpo.2023.100428. Epub 2023 Jun 22. PMID: 37353003.	Economic burden of lung cancer in Morocco: A cost of illness study	Journal Article	Sep. 2023	Morocco	LMIC	37 400 000 (2025)	/	Cnacer care center	cost-of-illness study	271	253 ♂ 18 ♀	62.5 ± 9.5	December 31, 2019 (1 USD = 9.595 MAD)		Stage I 2 Stage II 6 Stage III 78 Stage IV 185 Histological type (N = 260) NSCLC (adenocarcinoma) 113 NSCLC (squamous cell carcinoma) 78 SCLC 21 Other* 48	Dirham 42748.5 (38738.8; 46758.2); USD 4455.3 (4037.4; 4873.2)	Dirham 3048.7 ± 3719.9; USD 317.7 ± 387.7	/		Dirham 3234.9 ± 1658.2; USD 337.1 ± 172.8	Dirham 8521.2 ± 9223.4; USD 888.1 ± 961.3		Dirham 3256.8 ± 6734.2; USD 339.4 ± 701.8		/	/	/	/	2019
2022-05-18	Kyaing, N. (2003). Tobacco Economics in Myanmar. UCSF: Center for Tobacco Control Research and Education. Retrieved from https://escholarship.org/uc/item/0tf666r2	Tobacco Economics in Myanmar	Journal Article	1 October 2003	Myanmar	LMIC	49,000,000 (2000)	/	Medical Records Department of Yangon General Hospital and the radiotherapy unit	Prevelance-based	3,059 (Year 1991-1999) 207 (Year 1999)	2130 ♂ 929 ♀	/	1999 kyats	/	/	Total costs for 207 patients kyats 4,203,756.0	per patient per admission kyats 20,308.0	per patient per visit kyats 3,886.0	/	/	/	/	/	/	/	/	/	/	1991-1999
11.05.2022 PMID: 31294011	Khatiwoda, Shiva Ram et al. “Estimating the Direct Cost of Cancer in Nepal: A Cross-Sectional Study in a Tertiary Cancer Hospital.” Frontiers in public health vol. 7 160. 21 Jun. 2019, doi:10.3389/fpubh.2019.00160	“Estimating the Direct Cost of Cancer in Nepal: A Cross-Sectional Study in a Tertiary Cancer Hospital.”	Journal Article	21 June 2019	Nepal	LMIC	28,608,710 (2019)	/	Bhaktapur Cancer Hospital (cancer center in Kathmandu valley)	Quantitative cross-sectional	57 patients	24 ♂ 33 ♀	From <29 - >60	2017 Nepalese Rupees / US$ 1 US$ = 108 NRs	/	/	Total costs for 57 patients = 14,128,699.44 NR’s 130,821.29 US$ Ø per patient = 247,871.92 NR’s / 2,295.11 US$	Total direct cost (=total medical cost+ total non-medical cost) all in NR’s Mean = 247,871.92 SD = 131,360.13 Median= 228,060.00 25th percentile = 159,350.00 75th percentile = 278,900.00 Minimum = 91,500.00 Maximum = 752,700.00 Range = 661,200.00	/	/	Total medical costs for diagnosis = 195,550.00 NRs Ø per patient 3,430.7 NR’s	/	/	/	/	/	/	/	/	17/11/2016 - 13/02/2017
05.08.2025 PMID: 33895715	Olumide AO, Shmueli A, Omotade OO, Adebayo ES, Alonge TO, Ogun GO. Economic costs of terminal care for selected non-communicable diseases from a healthcare perspective: a review of mortality records from a tertiary hospital in Nigeria. BMJ Open. 2021 Apr 24;11(4):e044969. doi: 10.1136/bmjopen-2020-044969. PMID: 33895715; PMCID: PMC8076932.	Economic costs of terminal care for selected non-communicable diseases from a healthcare perspective: a review of mortality records from a tertiary hospital in Nigeria	Journal Article/ Review	24 April 2021	Nigeria	LMIC	232 700 000 (2024)	/	University hospital	prevalence-based cost-of-illness study	5	3 ♂ 2♀	59,8 (±10,6)	June 2020 exchange rate of ₦360.50: US$1.002			Average direct medical costs per person ₦484 445.46 US$1343.82; Average direct costs per person ₦510 152.62 US$1415.13									₦25,707.16 US$71.31				September 2016 -January 2017
2022-05-16	Harizi, Chahida, et al. "Estimation du cout de la prise en charge du cancer broncho-pulmonaire en Tunisie." Eastern Mediterranean Health Journal, vol. 24, no. 10, 2018, p. 988+. Gale OneFile: Health and Medicine, Accessed 13 May 2020.	Estimation du cout de la prise en charge du cancer broncho-pulmonaire en Tunisie	Journal Article	1 October 2018	Tunisia	LMIC	10,640,000 (2010)	/	L’hôpital Abderrahmen Mami de l’Ariana	Descriptive- retrospective study	549	489 ♂ 58 ♀	21-91, Ø age of 61.45	2010 Tunisian Dinar 1 US$ = 1,4 TND	117 epidermoid cancer; 206 with Adenocarcinoma; 175 others	/	Total direct costs TND 2,141,639.00 / US$ 1,524,483.24; per patient TND 3,900 / US$ 1,980	Total costs for hospitalization TND 407,130.0 / US$ 289,807.35; per patient TND 741.6 / US$ 527.89	/	/	/	Total costs (for 1st, 2nd, 3rd line) TND 984,598.0 / US$ 700,866.40 Total costs for: 1st line TND 600,105.60 / US$ 427,173.17 2nd line TND 378,614.40 / US$ 269,509.00 3rd line TND 5,878.0 / US$ 4,184.10	Total costs TND 52,215.00 / US$ 37,296.43	Total costs TND 79,200.0 / US$ 56,571.43	Total costs TND 352.038,5 / US$ 251.456,07	/	/	/	/	06/2008 - 06/2010
16.05.2022 PMID 21681716	Fenniche S, El Fekih L, Ben Abdelghaffar H, et al. Chimiothérapie palliative des cancers bronchiques non à petites cellules (CBNPC) métastatiques en Tunisie: etude prospective du coût et impact sur la qualité de vie [Palliative chemotherapy of non small lung cancer in Tunisia. Prospective study of the cost and impact on the quality of life]. Tunis Med. 2011;89(6):539-543.	Chimiothérapie palliative des cancers bronchiques non à petites cellules (CBNPC) métastatiques en Tunisie: etude prospective du coût et impact sur la qualité de vie	Journal Article	2011	Tunisia	LMIC	10,300,00 (2007)	/	L’hôpital Abderrahmen Mami de l’Ariana	Prospective study with questionnaire	153 patients	/	Ø age of 58.7 (PV) Ø age of 57.5 (PG)	2007 Tunisian Dinar (TND)	99 with NSCLC 54 with other types	/	Total direct costs per patient with P-G DT 1391,509 With P-V DT 677,808 The cost of total care varies from DT 5161.357 to DT 9335.884 (3 to 6 cycles) for P-G and from DT 3127.754 to DT 5161, 178 (3 to 6 cycles) for PV	Patients with P-V DT 845 Patients with P-V DT 737,500	/	/	/	Per patient P-G DT 1298.536 Per patient P-V DT 571.386	/	/	Costs for: endoscopy DT 48 Pathology DT 21.330 Imaging DT 180	/	/	/	/	01/01/2006 - 30/06/2007
13.05.2022 PMID: 25512430	Hoang Anh PT, Thu le T, Ross H, Quynh Anh N, Linh BN, Minh NT. Direct and indirect costs of smoking in Vietnam. Tob Control. 2016;25(1):96‐100. doi:10.1136/tobaccocontrol-2014-051821	Direct and indirect costs of smoking in Vietnam.	Journal Article	15 December 2014	Vietnam	LMIC	88,870,000 (2011)	0.97%	Total 13 public hospitals 6 national hospitals, 5 provincial hospitals, 2 district-level hospitals:	Prevelance-based	727	538 ♂ 189 ♀	> 18 Ø age of 63	2011 Vietnamese Dong / US$	/	/	Total Direct healthcare costs US$ 147,400,000.00 / VN$ 3101.1 billions	US$ 3.203 / VN$ 67.374	US$ 339 / VN$ 7,128	/	/	/	/	/	/	/	Total indirect costs US$ 263.1 millions/ VN$ 5535.6 billions	/	/	03/2011 - 10/2011
16.05.2022 PMID 18048618	Ross H, Trung DV, Phu VX. The costs of smoking in Vietnam: the case of inpatient care. Tob Control. 2007;16(6):405‐409. doi:10.1136/tc.2007.020396	The costs of smoking in Vietnam: the case of inpatient care	Journal Article	2007-08-17	Vietnam	LMIC	83,830,000 (2005)	0.22 %	1district hospital, 1provincial hospital, 3 national hospitals	Prevelance-based	180	130 ♂ 50 ♀	Ø age of 58	2005 Vietnamese Dong 1 US$ = 15,000 VN$	/	/	Total costs for all admission VN$ 143,909,000	Ø per admission VN$ 12,358 Ø out of pocket costs per admission VN$ 6,760.1 Ø personal costs per admission in VN$ 8,187.9	Total social Costs (in thousands) VN$ 143,909,000; Personal costs (in thousands) VN$ 96,419,030; Government costs (in thousands) VN$ 31,659,980; Insurance sector costs (in thousands) VN$ 15,829,990	/	/	/	/	/	/	/	Per admission VN$ 1,427.8 (Ø of 43 days)	/	/	2005
2025-08-05
	LIC low-income country; LMIC low-middle income country;♂ male; ♀ female; US$ US Dolar; NR’s Nepalese Rupees; Ø average; MAD moroccan dirham; VN$ Vietnamese Dollar; TND Tunisian Dinar; ₦ nairas; p-v therapy with cisplatin + vinerolebine; p-g therapy with cisplatine + gemcitabine; GLOBOCAN global cancer observatory; BDT Bangladeshi taka; IHME institute for health metrics and evaluation
