# Supplementary material for: The economic burden of lung cancer in low- and lower-middle-income countries: a systematic review
Source: Arch Public Health. 2025 Oct 13;83:243. doi: 10.1186/s13690-025-01738-6 (PMC12516874; doi:10.1186/s13690-025-01738-6)
Supplement: Supplementary file 4 — Supplementary Material 4 [file 13690_2025_1738_MOESM4_ESM.xlsx]

## Sheet: Tabelle1
Section/Item	Item	[39]	[40]	[41]	[42]	[43]	[44]	[45]	[46]	[47]	[48]	[49]	[50]	[51]	[52]	[53]
Title and Abstract
Title	1	1	1	1	1	1	1	1	1	1	1	1	1	1	1	1
Abstract	2	1	1	1	1	1	1	1	1	0.5	0.5	1	1	1	1	1
Introduction
Background and objectives	3	1	1	1	1	1	0.5	1	1	1	1	1	1	1	1	1
Methods
Target population and subgroups	4	1	1	1	1	0.5	0.5	1	1	1	1	1	1	1	0.5	1
Setting and location	5	1	1	1	1	0.5	1	1	1	1	1	1	1	0.5	0.5	1
Study perspective	6	1	0.5	0.5	1	0	1	1	0	0.5	1	0.5	1	1	0	0.5
Comparators	7	1	1	0.5	1	0.5	0.5	1	1	1	1	1	1	0.5	0.5	0.5
Time horizon	8	1	1	1	1	1	1	0.5	1	1	1	1	1	1	1	1
Discount rate	9	0	0	0	0	0	0	1	0	0	0	0	0	1	0	0
Choice of health outcomes	10	1	1	1	1	0.5	1	1	1	1	1	1	1	1	0.5	1
Measurement of effectiveness	11a	1	1	NA	NA	0.5	1	NA	NA	NA	NA	1	1	0.5	0.5	NA
	11b	NA	NA	0.5	1	NA	NA	1	1	1	1	NA	NA	NA	NA	0.5
Measurement and valuation of preference-based outcomes	12	1	1	1	1	NA	0	1	1	1	1	1	1	1	NA	1
Estimating resources and costs	13a	1	1	NA	NA	0	1	NA	NA	NA	NA	1	1	0.5	0	NA
	13b	NA	NA	1	1	NA	NA	1	1	1	1	NA	NA	NA	NA	1
Currency, price date, and conversion	14	1	1	1	1	0	0	0.5	0.5	1	1	1	1	1	1	0.5
Choice of model	15	1	0.5	0	1	1	1	1	0.5	0.5	0.5	0.5	1	0.5	1	0
Assumptions	16	1	1	1	1	0.5	0.5	1	1	1	0.5	1	1	0.5	0.5	0.5
Analytical methods	17	1	1	1	1	0.5	1	1	1	1	0.5	1	1	1	0.5	0.5
Results
Study parameters	18	1	1	1	1	1	1	1	1	1	1	1	1	1	1	1
Incremental costs and outcomes	19	1	0.5	0.5	1	0.5	0.5	1	1	1	1	0.5	1	0.5	1	0.5
Characterizing uncertainty	20a	1	1	NA	NA	0.5	0.5	NA	NA	NA	NA	1	1	0.5	0.5	NA
	20b	Na	NA	0.5	1	NA	NA	1	1	1	1	NA	NA	NA	NA	0.5
Characterizing heterogeneity	21	1	1	0	1	0	1	1	0.5	0.5	0.5	1	1	0	1	0
Discussion
Study findings, limitations, generalizabilityand current knowledge	22	1	1	1	1	1	1	1	1	0	1	1	1	1	1	0
Other
Source of funding	23	1	1	0	1	0	1	1	1	0	0	1	1	1	1	0
Conflicts of interest	24	1	1	0	1	0	0	1	1	0	0	1	1	1	1	0
		23 Points/ 95%	21,5 Points/87%	16,5 Points/ 68%	23 Points/95%	11,5 Points/47%	17 Points/ 63%	23 Points/ 95%	20,5 Points/ 85%	18 Points/75%	18,5 Points/77%	21,5 Points/87%	23 Points/ 95%	20 Points/ 80%	14 Points/60%	14 Points/60%
Reporting quality based on % score*		Good	Good	Moderate	Good	Poor	Moderate	Good	Good	Good	Good	Good	Good	Good	Moderate	Moderate
Note: 1 point = criterion fully met; 0.5 = partially met; 0 = not met.
NA = not applicable. Score (%) calculated excluding NA.
Categories: Good (≥75%), Moderate (50–74%), Poor (<50%).
